# Supplementary material for: Genome-Wide Analysis of the Catharanthus roseus RLK1-Like in Soybean and GmCrRLK1L20 Responds to Drought and Salt Stresses
Source: Front Plant Sci. 2021 Mar 18;12:614909. doi: 10.3389/fpls.2021.614909 (PMC8012678; doi:10.3389/fpls.2021.614909)
Supplement: Supplementary Table 2 — The value of log2 fold change of the six stresses-responsive genes from the de novo transcriptomic sequences of soybean. [file Table_2.xlsx]

## Sheet: Sheet1
		GeneID	Length	CK_treat-Expression	GH_treat-Expression	log2FoldChange(GH_treat/CK_treat)	Padj	Up/Down-Regulation	Pvalue	Symbol	Cellular Component	Molecular Function	Biological Process	Kegg Orthology	Nr Description
WRKY40		100810978	1247	5.19534	3824	9.52365	1.66e-114	Up	1.64e-115	LOC100810978	NA	NA	NA	K13425//WRKY transcription factor 22;K13424//WRKY transcription factor 33;K18834//WRKY transcription factor 1	gi|356554145|ref|XP_003545409.1|//PREDICTED: probable WRKY transcription factor 40 [Glycine max]
MYB84		778042	1385	23.4382	3904.36	7.38008	3.25e-285	Up	1.2e-286	MYB84	GO:0043231//intracellular membrane-bounded organelle	GO:0003676//nucleic acid binding	NA	K09422//myb proto-oncogene protein, plant	gi|351724763|ref|NP_001235789.1|//MYB transcription factor MYB84 [Glycine max]
DREB1-Like		547622	705	1.63444	290.497	7.47358	2.73e-23	Up	8.12e-24	DREB1-like	NA	NA	GO:0006351//transcription, DNA-templated	K09286//EREBP-like factor	gi|947089951|gb|KRH38616.1|//hypothetical protein GLYMA_09G147200 [Glycine max]
GST15		547584	672	13.5918	722.182	5.73156	2.26e-13	Up	8.63e-14	GSTU42	GO:0044424//intracellular part	GO:0016765//transferase activity, transferring alkyl or aryl (other than methyl) groups	NA	K00799//glutathione S-transferase [EC:2.5.1.18]	gi|751368090|ref|NP_001291444.1|//glutathione S-transferase GST 15 [Glycine max]
NAC29		100817074	1707	2.12387	1136.71	9.06395	1.39e-44	Up	2.85e-45	NAC8	NA	NA	NA	K12581//CCR4-NOT transcription complex subunit 7/8;K03094//S-phase kinase-associated protein 1;K13126//polyadenylate-binding protein;K05941//glutathione gamma-glutamylcysteinyltransferase [EC:2.3.2.15];K01054//acylglycerol lipase [EC:3.1.1.23]	gi|356559532|ref|XP_003548053.1|//PREDICTED: NAC transcription factor 29 [Glycine max]
BZIP78		BGI_novel_G000728	2491	61.3572	724.356	3.5614	4.64e-106	Up	4.88e-107	NA	NA	GO:0043565//sequence-specific DNA binding;GO:0003700//transcription factor activity, sequence-specific DNA binding	GO:0006355//regulation of transcription, DNA-templated	K09060//plant G-box-binding factor	gi|351724483|ref|NP_001237059.1|//bZIP transcription factor bZIP78 [Glycine max]
		GeneID	Length	CK_treat-Expression	NaCl_treat-Expression	log2FoldChange(NaCl_treat/CK_treat)	Padj	Up/Down-Regulation	Pvalue	Symbol	Cellular Component	Molecular Function	Biological Process	Kegg Orthology	Nr Description
WRKY40		100810978	1247	6.6451	771.922	6.86002	3.14e-62	Up	9.21e-64	LOC100810978	NA	NA	NA	K13425//WRKY transcription factor 22;K13424//WRKY transcription factor 33;K18834//WRKY transcription factor 1	gi|356554145|ref|XP_003545409.1|//PREDICTED: probable WRKY transcription factor 40 [Glycine max]
MYB84		778042	1385	27.2043	1659.91	5.93113	4.09e-154	Up	3.75e-156	MYB84	GO:0043231//intracellular membrane-bounded organelle	GO:0003676//nucleic acid binding	NA	K09422//myb proto-oncogene protein, plant	gi|351724763|ref|NP_001235789.1|//MYB transcription factor MYB84 [Glycine max]
DREB1-Like		547622	705	2.62593	118.148	5.49162	7.52e-16	Up	8.47e-17	DREB1-like	NA	NA	GO:0006351//transcription, DNA-templated	K09286//EREBP-like factor	gi|947089951|gb|KRH38616.1|//hypothetical protein GLYMA_09G147200 [Glycine max]
GST15		547584	672	20.613	486.585	4.56107	4.8e-10	Up	7.76e-11	GSTU42	GO:0044424//intracellular part	GO:0016765//transferase activity, transferring alkyl or aryl (other than methyl) groups	NA	K00799//glutathione S-transferase [EC:2.5.1.18]	gi|751368090|ref|NP_001291444.1|//glutathione S-transferase GST 15 [Glycine max]
NAC29		100817074	1707	3.07742	54.6672	4.15088	1.54e-08	Up	2.81e-09	NAC8	NA	NA	NA	K12581//CCR4-NOT transcription complex subunit 7/8;K03094//S-phase kinase-associated protein 1;K13126//polyadenylate-binding protein;K05941//glutathione gamma-glutamylcysteinyltransferase [EC:2.3.2.15];K01054//acylglycerol lipase [EC:3.1.1.23]	gi|356559532|ref|XP_003548053.1|//PREDICTED: NAC transcription factor 29 [Glycine max]
BZIP78		778133	1656	1.2096	96.1432	6.31259	4.43e-13	Up	5.86e-14	BZIP78	GO:0043231//intracellular membrane-bounded organelle	GO:0003677//DNA binding;GO:0005515//protein binding;GO:0001071//nucleic acid binding transcription factor activity	GO:0006351//transcription, DNA-templated	K09060//plant G-box-binding factor	gi|351724483|ref|NP_001237919.2|//bZIP transcription factor bZIP78 [Glycine max]
