# Supplementary material for: Genome-Wide Analysis of the Catharanthus roseus RLK1-Like in Soybean and GmCrRLK1L20 Responds to Drought and Salt Stresses
Source: Front Plant Sci. 2021 Mar 18;12:614909. doi: 10.3389/fpls.2021.614909 (PMC8012678; doi:10.3389/fpls.2021.614909)
Supplement: Supplementary Table 3 — The expression data of the five soybean GmCrRLK1L genes under drought and salt treatment. [file Table_3.xlsx]

## Sheet: Sheet1
Drought
GmCrRLK1L19	actin					target/GmCrRLK1L19
	0h	18.7178	18.7207	18.7013		0h	26.1577	26.1513	26.1531
	1h	19.5634	19.6936	19.6772		1h	24.3069	24.3238	24.3137
	2h	19.3343	19.3343	19.3528		2h	23.7692	23.7993	23.7
	4h	18.9851	18.903	18.8795		4h	23.712	23.7744	23.7219
	8h	18.7659	18.8977	18.9123		8h	23.5805	23.5712	23.5803
	12h	19.7476	19.7351	19.7068		12h	24.5099	24.5704	24.5962
	24h	19.3776	19.3761	19.3464		24h	24.2637	24.332	24.1842
GmCrRLK1L20	actin					target/GmCrRLK1L20
	0h	17.2581	17.2608	17.2891		0h	25.7491	25.7747	25.7352
	1h	17.281	17.27	17.2645		1h	24.1144	24.0945	24.1353
	2h	18.1575	18.1591	18.1299		2h	24.86	24.8968	24.9169
	4h	17.5358	17.5451	17.5628		4h	23.4899	23.4843	23.4331
	8h	19.4268	19.4849	19.4323		8h	23.7446	23.7322	23.711
	12h	19.572	19.5732	19.5768		12h	24.3211	24.3911	24.3373
	24h	19.5342	19.5787	19.3815		24h	25.4097	25.426	25.424
GmCrRLK1L22	actin					target/GmCrRLK1L22
	0h	18.3181	18.3227	18.3084		0h	28.4113	28.4289	28.4386
	1h	18.4388	18.4167	18.4578		1h	27.0114	27.1017	27.0096
	2h	18.474	18.4667	18.4614		2h	27.1019	27.1997	27.107
	4h	18.7023	18.7227	18.702		4h	26.9025	26.9024	26.995
	8h	19.8097	19.9074	19.933		8h	27.7131	27.7188	27.7146
	12h	19.1198	19.1214	19.1375		12h	28.6997	28.6812	28.6707
	24h	20.1954	20.1861	20.1949		24h	31.8299	31.8759	31.8777
GmCrRLK1L24	actin					target/GmCrRLK1L24
	0h	20.6137	20.5861	20.6085		0h	28.9538	28.9746	28.9819
	1h	20.6821	20.6839	20.6824		1h	28.9811	28.9815	28.9842
	2h	20.5993	20.594	20.5599		2h	28.7379	28.733	28.8326
	4h	20.9682	20.965	20.9682		4h	29.4932	29.457	29.491
	8h	21.1582	21.1976	21.1453		8h	28.6427	28.6282	28.6397
	12h	21.1709	21.2136	21.1284		12h	30.3892	30.4726	30.469
	24h	21.8148	21.8341	21.8833		24h	31.2945	31.3731	31.2821
GmCrRLK1L31	actin					target/GmCrRLK1L31
	0h	20.6137	20.5861	20.6085		0h	27.0384	27.0402	27.0404
	1h	20.6821	20.6839	20.6824		1h	26.6206	26.6025	26.688
	2h	20.5993	20.594	20.5599		2h	26.322	26.3541	26.1876
	4h	20.9682	20.965	20.9682		4h	25.905	26.1045	25.943
	8h	21.1582	21.1976	21.1453		8h	25.9849	25.8953	25.8958
	12h	21.1709	21.2136	21.1284		12h	27.063	27.0697	26.9933
	24h	21.8148	21.8341	21.8833		24h	29.302	29.2919	29.3755
Salt
GmCrRLK1L19		actin				target/GmCrRLK1L19
	0h	17.6302	17.6833	17.6878		0h	23.0442	23.075	23.0667
	1h	18.6606	18.6437	18.633		1h	24.6592	24.6698	24.6695
	2h	19.1648	19.1946	19.1171		2h	24.7437	24.7962	24.7907
	4h	19.5485	19.5459	19.548		4h	23.2896	23.2064	23.448
	8h	19.8459	19.8377	19.8623		8h	23.1769	23.266	23.3294
	12h	20.9562	20.9817	20.9348		12h	23.4094	23.4216	23.4142
	24h	20.0876	19.9613	20.0964		24h	23.9688	23.9654	23.9679
GmCrRLK1L20		actin				target/GmCrRLK1L20
	0h	17.6302	17.6833	17.6878		0h	25.1352	25.1472	25.1529
	1h	18.6606	18.6437	18.633		1h	23.5504	23.5312	23.5459
	2h	19.1648	19.1946	19.1171		2h	24.053	24.0281	24.0595
	4h	19.5485	19.5459	19.548		4h	24.0313	23.9502	23.9807
	8h	19.8459	19.8377	19.8623		8h	24.1949	24.2786	24.279
	12h	20.9562	20.9817	20.9348		12h	24.7293	24.7527	24.739
	24h	20.0876	19.9613	20.0964		24h	24.9842	24.9852	25.1597
GmCrRLK1L22	actin					target/GmCrRLK1L22
	0h	18.8505	18.8358	18.8432		0h	24.744	24.7146	24.7732
	1h	19.659	19.6453	19.6521		1h	23.098	23.0509	23.0644
	2h	20.1466	20.1337	20.1419		2h	24.5847	24.5888	24.5806
	4h	21.8567	21.8713	21.844		4h	26.3801	26.3823	26.3812
	8h	22.5777	22.6025	22.5876		8h	26.527	26.5289	26.525
	12h	23.6625	23.5473	23.8952		12h	29.4299	29.4291	29.4551
	24h	22.3422	22.3697	22.1618		24h	28.4761	28.4729	28.4542
GmCrRLK1L24	actin					target/GmCrRLK1L24
	0h	18.8505	18.8358	18.8432		0h	25.2156	25.2925	25.2847
	1h	19.659	19.6453	19.6521		1h	25.022	25.1358	25.1579
	2h	20.1466	20.1337	20.1419		2h	25.1698	25.1578	25.1457
	4h	21.8567	21.8713	21.844		4h	25.7924	25.7943	25.7917
	8h	22.5777	22.6025	22.5876		8h	27.5041	27.5021	27.5038
	12h	23.6625	23.5473	23.8952		12h	28.0471	28.1622	28.154
	24h	22.3422	22.3697	22.1618		24h	26.7734	26.7715	26.7791
GmCrRLK1L31	actin					target/GmCrRLK1L31
	0h	18.4277	18.6397	18.5783		0h	28.3938	28.3971	28.3656
	1h	18.8396	19.1993	19.2192		1h	28.8964	28.8933	28.8934
	2h	19.1792	19.1424	19.1053		2h	28.1517	28.0114	28.0183
	4h	19.9471	19.9335	20.0105		4h	28.3199	28.3291	28.3859
	8h	21.3131	21.7396	21.1844		8h	29.5026	29.6099	29.5101
	12h	22.3877	22.3709	22.3703		12h	32.5053	32.51	32.509
	24h	22.838	22.8528	22.8627		24h	33.5952	33.5258	33.5753
